# Supplementary material for: Femoral posture during embryonic and early fetal development: An analysis using landmarks on the cartilaginous skeletons of ex vivo human specimens
Source: PLoS One. 2023 May 2;18(5):e0285190. doi: 10.1371/journal.pone.0285190 (PMC10153723; doi:10.1371/journal.pone.0285190)
Supplement: S1 Datasets — (XLSX) [file pone.0285190.s001.xlsx]

## Sheet: Embryo angle
	right				left				average					mean	right				left				average
sample No	flexion	abduction	lateral rotation	flexion_Knee	flexion	abduction	lateral rotation	flexion_Knee	flexion	abduction	lateral rotation	flexion_Knee			Flx_r	Abd_r	Rot_r	KFlx_r	Flx_l	Abd_l	Rot_l	KFlx_l	flexion	abduction	lateral rotation	flexion_Knee
'19-006c'	25.3321	67.1422	80.404	75.2576	37.1137	60.2788	61.9631	73.574	31.2229	63.7105	71.1835	74.4158		CS19	14.0997	78.7423	97.0039	70.8926	14.5787	77.1182	90.2469	64.6109	14.3392	77.9303	93.6254	67.7517
'19-007'	5.77282	86.7154	133.142	80.9883	27.7865	71.2357	124.746	75.5019	16.7797	78.9755	128.944	78.2451		CS20	22.6769	71.0049	106.263	77.5058	28.3876	67.1296	99.2545	72.3503	25.5322	69.0672	102.759	74.928
'19-008'	9.47948	82.1093	156.144	57.8268	38.2225	59.5219	50.0306	60.126	23.851	70.8156	103.087	58.9764		CS21	43.7542	51.8764	91.5145	83.3713	42.3099	57.5356	94.568	86.0052	43.0321	54.706	93.0413	84.6883
'19-020b'	-4.93477	94.6215	78.2709	61.9786	-16.4288	100.782	86.6797	56.0737	-10.6818	97.7017	82.4753	59.0261		CS22	55.1784	43.4197	82.6308	88.0544	55.8361	39.9294	79.3374	82.8285	55.5073	41.6746	80.9841	85.4414
'19-021'	11.442	75.7602	100.542	71.8027	9.9391	82.394	81.7976	83.047	10.6906	79.0771	91.1696	77.4249		CS23	65.1702	26.8095	63.7139	91.6389	61.8109	27.0567	66.9371	90.2268	63.4905	26.9331	65.3255	90.9328
'19-029'	16.2522	77.747	107.097	70.0977	24.6892	66.4675	75.3737	68.0543	20.4707	72.1073	91.2352	69.076		Fetus	107.092	10.0594	39.5611		106.893	15.4842	46.8286		106.992	12.7718	43.1948
'19-061'	22.1632	75.8198	76.9135	76.7341	17.4204	80.3134	98.6516	60.9622	19.7918	78.0666	87.7825	68.8481		CS23-CS19	51.0705	-51.9328	-33.2899	20.7463	47.2322	-50.0615	-23.3098	25.6159	49.1514	-50.9972	-28.2998	23.1811
'19-064'	35.8465	60.459	72.5965	63.6164	20.7864	61.2751	86.6793	74.7305	28.3164	60.867	79.6379	69.1734													-37.4334
'19-065'	-30.9923	116.783	153.957	79.2792	-3.06699	92.6023	125.954	72.932	-17.0297	104.693	139.955	76.1056
'19-081b'	-6.30818	97.0249	126.06	48.9037	16.4955	68.539	96.5945	50.8688	5.09367	82.7819	111.327	49.8862
'19-091'	37.9514	61.6464	87.3159	66.1799	-30.4785	116.973	143.461	78.3565	3.73644	89.3097	115.389	72.2682
'19-106'	36.2613	62.5001	73.1146	78.5109	30.4942	64.1437	98.0984	59.9284	33.3777	63.3219	85.6065	69.2196
'19-107'	4.48232	86.7401	91.2962	62.9826	19.9128	73.0567	80.3205	52.4518	12.1976	79.8984	85.8083	57.7172
'19-011'	2.82835	86.932	87.0733	78.3879	40.6201	58.9408	58.2088	72.5966	21.7242	72.9364	72.641	75.4922
'19-018'	13.2216	82.2667	79.4259	75.601	26.014	65.5685	57.5221	59.8103	19.6178	73.9176	68.474	67.7056
'19-073'	18.1945	75.5132	66.9884	66.9081	-22.6807	104.773	72.1392	52.4326	-2.24312	90.1433	69.5638	59.6704
'19-078'	43.3027	41.0647	89.1074	79.7287	-3.51968	92.8367	126.203	61.2901	19.8915	66.9507	107.655	70.5094
'19-079'	13.4991	86.5168	86.6223	81.2828	29.0964	68.4259	100.02	50.2588	21.2978	77.4713	93.3213	65.7708
														SD
'20-004'	25.9326	74.2355	99.5654	74.2504	27.4708	56.6931	101.46	71.3959	26.7017	65.4643	100.512	72.8231		19	18.3573	16.7783	27.4477	9.1927	21.3315	17.5367	26.6977	10.3706	13.8673	11.8041	20.4567	7.87839
'20-007'	27.5237	63.7567	105.795	79.654	37.8509	64.0785	97.6105	74.9327	32.6873	63.9176	101.703	77.2934		20	14.9911	13.5385	22.3937	7.09565	11.9521	11.1962	14.6439	7.90132	9.82559	8.84819	13.5528	5.55684
'20-009'	38.1161	64.4733	94.6798	80.6077	41.2236	57.6351	84.0488	79.0148	39.6699	61.0542	89.3643	79.8112		21	15.0246	14.2175	20.2158	10.2592	16.6936	12.1124	15.5275	9.72666	12.5802	9.93276	14.8341	8.28231
'20-013'	17.3761	75.7706	124.845	73.8781	25.5812	66.4603	111.837	65.5568	21.4787	71.1155	118.341	69.7175		22	13.8187	10.563	14.9332	11.1684	8.88138	8.65581	11.8625	11.4349	9.87601	7.35148	12.0606	8.86073
'20-016'	20.9254	73.9542	112.199	91.3297	24.2725	68.4633	119.753	84.6819	22.599	71.2088	115.976	88.0058		23	14.2808	12.075	21.6512	15.1127	14.688	12.6103	19.3391	12.9031	13.8315	9.8316	18.235	10.7452
'20-027'	41.1237	52.0807	71.5367	70.8452	25.745	61.1859	79.6444	75.1792	33.4344	56.6333	75.5906	73.0122		F	11.4014	13.7292	26.1472		13.8697	13.7668	22.6871
'20-036c'	-0.0612055	90.1475	170.29	77.9084	42.4433	72.1193	83.3662	73.9058	21.1911	81.1334	126.828	75.9071
'20-039'	-7.04136	97.2144	97.4891	71.1159	16.2462	80.8018	65.906	74.69	4.6024	89.0081	81.6975	72.9029
'20-047'	28.217	68.8315	96.4591	71.4761	32.6575	62.2361	90.666	75.3252	30.4372	65.5338	93.5626	73.4006
'20-054'	11.8606	76.1173	108.102	83.9195	57.17	59.9741	87.782	71.2369	34.5153	68.0457	97.9419	77.5782
'20-062c'	9.95373	82.5738	109.003	68.1349	-3.34344	92.7067	122.906	63.8948	3.30514	87.6403	115.954	66.0149
'20-069'	20.0881	79.242	106.335	70.1068	22.0135	75.3925	103.027	77.2723	21.0508	77.3172	104.681	73.6896
'20-072'	36.8214	66.5496	91.6344	72.928	25.3378	70.4296	97.6422	69.8883	31.0796	68.4896	94.6383	71.4081
'20-080'	28.8473	71.1139	130.798	74.7433	16.3721	77.5463	105.077	66.2839	22.6097	74.3301	117.938	70.5136
'20-095'	28.9424	73.2722	159.185	81.0167	31.6573	66.4737	100.197	59.9419	30.2998	69.873	129.691	70.4793
'20-099'	24.4768	73.4848	72.8958	87.695	34.0042	63.6271	83.4857	76.0197	29.2405	68.5559	78.1907	81.8573
'20-104'	15.3309	79.7688	107.704	71.1878	45.1002	61.8666	88.6668	82.3997	30.2155	70.8177	98.1854	76.7937
'20-116'	40.4657	62.4121	91.3193	85.0254	28.3944	68.4116	112.179	77.9254	34.4301	65.4119	101.749	81.4754
'20-125'	40.3054	58.1339	96.5726	71.6427	28.5579	72.7072	106.705	58.6687	34.4316	65.4205	101.639	65.1557
'20-002'	16.1237	78.4289	139.504	80.4617	46.3679	38.9576	97.3131	67.5806	31.2458	58.6932	118.409	74.0211
'20-003'	35.5719	60.6921	109.674	76.3127	28.3704	65.5668	92.004	75.2285	31.9712	63.1295	100.839	75.7706
'20-005'	34.1116	60.2039	88.876	80.8972	34.6378	58.8259	92.7217	79.4272	34.3747	59.5149	90.7988	80.1622
'20-018'	12.67	78.6683	106.528	79.9745	19.5084	79.1655	110.05	66.8962	16.0892	78.9169	108.289	73.4353
'20-021'	31.8183	49.7653	77.5108	74.8008	45.6247	66.9176	100.257	76.5508	38.7215	58.3414	88.8837	75.6758
'20-022'	24.7764	67.8699	102.257	75.0372	30.2699	70.5967	115.783	74.5258	27.5232	69.2333	109.02	74.7815
'20-028'	-8.73689	97.5125	125.644	80.4806	38.0851	35.1824	75.0622	91.219	14.6741	66.3474	100.353	85.8498
'20-029'	26.322	65.3492	80.163	74.7468	8.4101	81.5724	97.3886	78.6783	17.3661	73.4608	88.7758	76.7125
'20-034'	-4.46898	93.9012	122.364	75.5869	18.307	77.7252	86.5693	71.7281	6.91904	85.8132	104.467	73.6575
'20-035'	9.44578	77.7343	98.1525	72.9597	13.7373	66.4823	90.2706	79.1842	11.5916	72.1083	94.2115	76.0719
'20-040'	39.518	39.4932	74.1035	73.8407	14.5762	75.4009	95.3773	77.4307	27.0471	57.447	84.7404	75.6357
'20-065'	59.2636	48.1529	108.002	90.8883	27.8508	57.1996	96.6869	55.4014	43.5572	52.6763	102.344	73.1449
'20-066'	25.7466	67.7322	112.937	75.6792	34.1622	58.6491	99.683	71.1843	29.9544	63.1907	106.31	73.4318
'20-086'	4.60209	86.2458	128.992	74.942	26.7506	71.5235	115.352	68.737	15.6764	78.8846	122.172	71.8395
'20-103b'	11.6043	76.3236	109.359	79.6021	27.3484	59.9317	107.023	56.3476	19.4764	68.1277	108.191	67.9749
'20-105'	27.2685	51.2383	74.6113	100.542	34.3512	71.2658	131.865	74.7775	30.8098	61.2521	103.238	87.66
'20-114'	21.5282	73.7321	120.398	65.9897	14.8393	82.8927	127.796	61.4997	18.1837	78.3124	124.097	63.7447
'21-020'	28.1372	65.5151	97.7669	85.7778	25.7692	65.8403	95.7587	87.5338	26.9532	65.6777	96.7628	86.6558
'21-023'	38.8926	48.288	107.175	84.3815	36.208	66.8581	118.184	73.4096	37.5503	57.5731	112.68	78.8956
'21-031c'	56.8293	49.3694	94.6514	57.187	37.5381	50.3337	91.552	86.3539	47.1837	49.8515	93.1017	71.7705
'21-042'	62.4481	40.5208	81.5922	75.7799	74.0109	31.7346	78.4765	92.665	68.2295	36.1277	80.0344	84.2225
'21-050'	58.6177	40.4475	73.0006	83.1626	50.5006	44.2335	75.3118	67.813	54.5591	42.3405	74.1562	75.4878
'21-058'	37.1054	52.8263	106.038	108.742	33.2192	56.0363	96.4038	111.225	35.1623	54.4313	101.221	109.984
'21-069'	39.9376	39.6243	63.4288	65.9891	12.3695	78.0205	93.4029	88.6203	26.1536	58.8224	78.4158	77.3047
'21-075'	11.9481	80.0665	106.83	97.0663	59.9678	56.4358	60.2987	93.6345	35.958	68.2511	83.5642	95.3504
'21-089'	34.7039	53.4729	121.336	69.9279	55.4024	60.2697	102.524	80.0677	45.0531	56.8713	111.93	74.9978
'21-099'	54.732	46.4866	87.1842	81.3146	39.2182	53.1904	78.7934	88.7691	46.9751	49.8385	82.9888	85.0418
'21-102b'	52.7797	62.9924	113.802	80.5501	49.1383	49.3588	107.34	74.7088	50.959	56.1756	110.571	77.6295
'21-104'	3.09296	87.5733	140.334	85.7523	42.3204	50.5794	88.9845	82.0661	22.7067	69.0764	114.659	83.9092
'21-119'	35.9285	68.2891	90.0374	77.8559	27.4432	60.0206	85.083	73.7951	31.6859	64.1548	87.5602	75.8255
'21-121'	64.9377	42.3453	81.5835	79.5054	56.0979	41.2174	83.2389	86.5227	60.5178	41.7813	82.4112	83.0141
'21-125b'	57.3053	27.6655	87.7633	85.3774	52.7053	54.1338	90.8139	74.7266	55.0053	40.8997	89.2886	80.052
'21-001'	64.8896	23.196	46.9287	95.4009	51.3624	50.0559	70.8924	100.27	58.126	36.6259	58.9106	97.8354
'21-003'	47.5089	53.1248	97.1503	83.619	38.0355	64.2139	109.346	79.726	42.7722	58.6693	103.248	81.6725
'21-008'	43.0802	42.7307	72.7567	89.0989	18.2759	74.1818	86.6792	103.51	30.6781	58.4563	79.7179	96.3044
'21-024'	69.1708	29.7847	47.8677	95.8981	66.9118	33.8209	97.3174	87.8478	68.0413	31.8028	72.5925	91.873
'21-025'	33.6165	66.599	118.457	87.1623	42.7977	64.6751	119.498	81.8774	38.2071	65.637	118.978	84.5198
'21-034'	44.6521	49.9062	108.601	88.468	48.4221	57.5885	116.295	82.464	46.5371	53.7473	112.448	85.466
'21-039'	26.7842	55.6921	95.3758	87.3369	63.4654	55.4571	80.8815	87.9609	45.1248	55.5746	88.1287	87.6489
'21-045'	38.8932	59.1841	90.714	83.7396	29.0143	66.451	101.356	65.5452	33.9537	62.8175	96.035	74.6424
'21-056'	61.671	33.6953	59.4996	89.9412	66.9307	65.3994	80.284	86.0424	64.3009	49.5474	69.8918	87.9918
'21-065'	50.3267	54.6281	96.0094	78.8682	44.2398	54.3094	101.238	89.4845	47.2832	54.4687	98.6237	84.1763
'21-076b'	34.775	51.7645	114.935	81.0771	58.94	59.1044	102.837	91.1384	46.8575	55.4344	108.886	86.1077
'21-079'	33.6999	52.9836	91.1829	94.6127	39.3603	56.2841	86.4554	87.3289	36.5301	54.6339	88.8192	90.9708
'21-091'	38.1031	54.6698	95.6201	82.2293	26.4313	69.3907	109.04	88.1889	32.2672	62.0303	102.33	85.2091
'21-103'	30.1959	69.028	92.8036	78.2559	10.1656	80.0686	107.728	86.6043	20.1808	74.5483	100.266	82.4301
'21-105'	54.6648	41.9169	89.9744	75.5733	8.34074	81.1388	130.605	81.7195	31.5027	61.5279	110.29	78.6464
'21-111b'	52.1288	59.5124	90.0004	90.3983	51.3974	39.3242	77.7986	101.729	51.7631	49.4183	83.8995	96.0635
'21-120'	44.829	44.2705	81.0412	89.6104	32.9491	61.1344	103.295	89.3786	38.8891	52.7024	92.1678	89.4945
'21-124'	37.5016	63.7508	78.5386	61.5944	47.2792	47.8126	93.033	85.4459	42.3904	55.7817	85.7858	73.5201
'22-002'	58.3473	45.1911	99.9599	90.126	69.1159	32.8552	76.1275	74.5805	63.7316	39.0231	88.0437	82.3533
'22-003'	51.1681	53.9955	105.097	85.0416	49.4243	40.2134	98.6408	71.3732	50.2962	47.1044	101.869	78.2074
'22-004'	62.3111	32.7663	70.1023	78.3284	58.9567	36.227	72.4783	76.7962	60.6339	34.4967	71.2903	77.5623
'22-005'	29.3443	54.6251	62.8404	95.5994	46.9895	33.1226	79.5353	82.7354	38.1669	43.8739	71.1878	89.1674
'22-009'	53.6249	46.7801	99.5708	63.4316	70.2787	27.3816	90.2931	84.5344	61.9518	37.0809	94.932	73.983
'22-012'	50.255	47.5863	80.3812	115.931	58.1516	35.6262	63.2261	56.2719	54.2033	41.6063	71.8037	86.1016
'22-015'	69.595	29.1751	68.1796	68.0021	71.8056	25.7262	63.5184	71.7296	70.7003	27.4506	65.849	69.8659
'22-022'	54.9418	47.7087	87.7249	100.661	59.7535	30.104	94.0513	74.8601	57.3477	38.9064	90.8881	87.7607
'22-024'	71.6319	44.3528	83.772	83.596	58.004	35.2666	92.8188	83.5154	64.8179	39.8097	88.2954	83.5557
'22-026b'	47.8219	41.7653	90.9997	103.153	47.6879	44.7895	87.5983	99.8772	47.7549	43.2774	89.299	101.515
'22-029c'	29.2537	69.6243	103.924	89.6689	45.5556	47.2219	82.8594	88.9227	37.4047	58.4231	93.3918	89.2958
'22-030c'	56.1003	48.4384	70.366	91.7961	46.9654	45.0327	84.6711	85.9958	51.5328	46.7356	77.5186	88.896
'22-039'	53.0134	53.4844	101.409	77.8247	46.2265	33.6923	83.8891	81.8557	49.6199	43.5883	92.649	79.8402
'22-042'	43.3271	40.2868	80.9001	87.2601	50.4948	55.934	85.2192	77.8474	46.9109	48.1104	83.0596	82.5538
'22-044'	61.4338	31.0927	71.8679	71.8239	45.6065	40.2407	72.1366	67.9737	53.5201	35.6667	72.0023	69.8988
'22-048'	50.1993	39.8511	66.0137	86.491	51.2678	42.6461	67.321	83.7097	50.7335	41.2486	66.6674	85.1004
'22-052'	18.3827	63.8101	102.789	93.7598	54.1916	65.7519	96.1345	80.5528	36.2871	64.781	99.4617	87.1563
'22-058'	52.565	33.4165	100.105	87.1681	51.0735	41.1427	63.8997	97.5103	51.8192	37.2796	82.0024	92.3392
'22-059'	47.9057	54.6156	67.8909	86.1277	60.1192	30.7163	72.9994	86.8132	54.0124	42.666	70.4452	86.4704
'22-061'	65.4078	27.4352	90.0322	76.6304	62.1095	39.055	95.8692	55.5314	63.7587	33.2451	92.9507	66.0809
'22-007'	48.1866	44.8547	62.488	100.279	39.6664	45.232	79.7053	96.131	43.9265	45.0434	71.0967	98.205
'22-011'	56.896	53.36	89.7199	91.1898	39.0231	46.0917	79.7456	82.48	47.9596	49.7258	84.7327	86.8349
'22-021'	64.2659	32.6183	96.1338	71.692	67.9798	47.173	82.3528	85.1172	66.1228	39.8956	89.2433	78.4046
'22-023'	63.1922	21.7578	60.6127	87.4595	60.5814	40.2431	54.7312	69.49	61.8868	31.0005	57.6719	78.4748
'22-026'	74.2549	38.6819	71.6877	83.8395	52.4514	35.8992	75.0618	89.8611	63.3532	37.2905	73.3747	86.8503
'22-027'	43.1603	36.3308	71.4666	91.3969	49.7718	52.76	72.1079	87.2686	46.466	44.5454	71.7873	89.3328
'22-033'	72.4926	37.1708	70.8521	89.8309	63.4804	36.5261	79.301	89.4673	67.9865	36.8485	75.0765	89.6491
'22-040'	76.8736	45.1816	84.1995	91.1315	64.7773	28.0092	79.4943	98.049	70.8255	36.5954	81.8469	94.5902
'22-045'	56.9242	39.2284	60.0466	92.6482	59.5748	39.7603	60.861	97.3298	58.2495	39.4944	60.4538	94.989
'22-047'	51.9898	45.6682	105.155	82.3679	58.9142	49.0694	104.309	78.1257	55.452	47.3688	104.732	80.2468
'22-051'	81.4696	35.8864	77.0055	107.09	67.4121	38.6292	74.4603	99.4137	74.4408	37.2578	75.7329	103.252
'22-056'	49.3743	52.6899	90.892	96.3935	59.346	35.602	73.381	94.7906	54.3602	44.1459	82.1365	95.592
'23-002'	67.9124	18.5041	42.2193	91.0756	75.3316	16.3166	36.1206	96.2804	71.622	17.4103	39.17	93.678
'23-004'	73.5884	33.5569	108.959	86.6452	80.4641	29.799	91.1082	85.4228	77.0262	31.678	100.034	86.034
'23-006b'	58.3189	36.1743	94.6062	65.7161	46.3993	18.9247	78.6848	69.0276	52.3591	27.5495	86.6455	67.3719
'23-008'	61.1266	41.6883	79.0191	103.323	44.5335	17.9863	60.1892	106.844	52.83	29.8373	69.6041	105.084
'23-014'	73.148	9.06515	32.3224	102.748	71.1558	20.7273	71.427	75.2006	72.1519	14.8962	51.8747	88.9742
'23-015'	78.1729	13.6039	42.7445	100.052	88.1905	6.64752	38.6095	69.566	83.1817	10.1257	40.677	84.8089
'23-018'	70.3142	42.2045	58.906	122.335	64.2152	18.2381	62.6193	109.987	67.2647	30.2213	60.7627	116.161
'23-032b'	78.2222	13.2259	71.1655	80.3184	78.6807	43.4349	99.306	67.2268	78.4515	28.3304	85.2357	73.7726
'23-035'	52.1382	31.5374	78.4228	83.1974	49.0716	28.1683	50.6907	115.641	50.6049	29.8529	64.5568	99.4192
'23-043'	41.5721	37.4667	70.1161	86.9177	47.0669	48.1132	77.5696	88.6475	44.3195	42.79	73.8428	87.7826
'23-049'	48.9767	13.8951	33.8952	114.004	51.8193	43.9866	69.5119	81.0692	50.398	28.9408	51.7036	97.5368
'23-050b'	49.432	35.6495	86.1625	103.975	43.5929	28.4605	60.7649	99.886	46.5124	32.055	73.4637	101.931
'23-052b'	64.1374	19.321	62.6485	68.5726	38.7294	42.4033	76.347	93.9036	51.4334	30.8622	69.4977	81.2381
'23-009'	47.6929	30.4369	53.088	106.399	54.9782	25.4472	81.5996	88.7338	51.3356	27.9421	67.3438	97.5665
'23-013'	79.4422	36.0855	65.4266	80.7126	67.7939	19.774	60.0164	98.7358	73.6181	27.9297	62.7215	89.7242
'23-020b'	102.151	31.5027	87.9667	109.475	90.8858	24.8707	90.7098	90.844	96.5183	28.1867	89.3383	100.159
'23-021'	67.9706	24.2646	75.2227	84.7358	64.6394	39.0956	62.2653	81.2514	66.305	31.6801	68.744	82.9936
'23-023'	67.9761	0.726729	32.5944	78.1007	59.2321	-2.54712	52.3571	92.6859	63.6041	-0.910196	42.4758	85.3933
'23-026b'	85.6029	28.1379	63.8255	91.5276	78.6529	32.6093	85.6937	87.8705	82.1279	30.3736	74.7596	89.6991
'23-036'	55.5492	37.7293	61.6011	108.704	54.7491	19.6212	80.2926	96.0121	55.1492	28.6752	70.9468	102.358
'23-037'	45.7584	44.1472	79.3875	89.3679	48.8929	39.0019	74.467	85.6851	47.3257	41.5746	76.9272	87.5265
'23-039'	73.9401	9.37285	21.5472	68.3508	74.6636	11.0508	25.8255	108.616	74.3018	10.2118	23.6863	88.4834
'23-041'	53.4292	16.481	45.1025	103.035	57.3307	31.1896	31.2592	99.5867	55.38	23.8353	38.1808	101.311
'23-044'	73.0063	29.7611	77.8219	83.7636	60.3198	34.3325	79.0719	88.994	66.663	32.0468	78.4469	86.3788
'23-053'	59.6755	35.6984	68.0774	77.9212	53.8841	38.7663	76.9209	77.9503	56.7798	37.2323	72.4991	77.9357

## Sheet: Embryo_length
sample No	S1-S3	FH_LR	FH_Knee_R	Knee_Ankle_R	FH_Knee_L	Knee_Ankle_L	FH_height_R	FH_height_L	GH_height mean	FHR/S1_3	FHL/S1_3	S1-S3	FH_LR	FH_Knee_R	Knee_Ankle_R	FH_Knee_L	Knee_Ankle_L	FH_height_R	FH_height_L	FHR/S1_3	FHL/S1_3	FH_mean/S1_3
'19-007'	1319.44	3319.1	3018.38	1956.54	2661.19	1947.72	1462	1359.87	1410.94	1.10805	1.03064	1261.73	3657.9	2606.59	2050.42	2576.24	2001.71	1531.24	1642.1	1.21951	1.31137	1.31137
'19-008'	994.517	3428.62	1665.71	2087.53	2365.99	1635.89	1564.23	1582.08	1573.15	1.57285	1.5908	130.632	401.521	481.439	267.843	481.828	427.332	220.552	244.791	0.174533	0.21884	0.21884
'19-021'	1177.66	3488.11	2153.41	2327.9	1976.36	2190.05	1194.39	1402.08	1298.24	1.01421	1.19057	N=14
'19-029'	1276.92	3527.76	2986.89	1947.28	3042.05	2297.98	1780.92	1407.06	1593.99	1.3947	1.10192
'19-061'	1221.54	3125.6	2434.04	1680.09	1830.64	2002.4	1550.63	1929.6	1740.11	1.26941	1.57964
'19-064'	1393.3	4604.03	2872.13	1812.47	2957.63	1174.92	2043.94	1838.53	1941.23	1.46698	1.31956
'19-091'	1220.14	4189.27	2777.39	2151.4	3211.84	1967.1	1704.9	2007.02	1855.96	1.39731	1.64492
'19-106'	1234.82	3531.22	2962.01	2237.4	2919.8	2088.83	1318.47	1199.52	1259	1.06774	0.971415
'19-107'	1414.36	3917.74	3100.45	1882.47	2925.55	2285.74	1585.62	1743.8	1664.71	1.12109	1.23292
'19-011'	1272.03	3706.14	3144.76	2455.15	3070.81	2675.37	1401.13	1586.17	1493.65	1.1015	1.24696
'19-018'	1439.36	3470.63	2596.53	1794.42	2488.57	2185.77	1537.85	1622.58	1580.22	1.06843	1.12729
'19-073'	1433.79	3707.87	2619.64	2408.02	2707.22	2172.01	1623.43	1958.91	1791.17	1.13227	1.36624
'19-078'	1153.52	3215.78	2444.48	1665.41	1991.93	2266.77	1277.85	1765.74	1521.8	1.10779	1.53074
'19-079'	1112.86	3978.73	1716.36	2299.83	1917.81	1133.39	1392.05	1586.48	1489.26	1.25088	1.42558
'20-004'	1372.72	3400.55	4012.51	2819.68	3729.96	3597.02	1671.99	1223.14	1447.56	1.21801	0.891034	1228.03	3327	3503	2578.9	3413.62	2665.98	1186.66	1218.43	0.977545	1.00284	1.00284
'20-007'	1083.35	3001.02	3577.86	2752.51	3600.72	2032.97	448.918	788.024	618.471	0.414381	0.727397	173.21	344.997	379.995	591.198	320.969	565.13	443.586	352.101	0.393164	0.308537	0.308537
'20-009'	1239.66	2910.03	3482.79	2224.18	3449.35	2571.87	1058.39	975.719	1017.05	0.853775	0.787089	N=33
'20-013'	1217.99	3615.74	3618.26	2358.68	3524.41	2625.09	1134.17	870.403	1002.29	0.931181	0.714623
'20-016'	957.268	3802.3	3879.04	2094.59	3825.42	2784.9	927.331	1195.62	1061.48	0.968726	1.249
'20-027'	1492.06	3313.89	3930	2482.12	3978.58	2115.52	1614.96	1116.9	1365.93	1.08237	0.748565
'20-039'	1105.04	3702.01	3352.09	1858.24	3189.85	2479.02	354.432	912.621	633.527	0.320742	0.825873
'20-047'	1467.25	3501.12	3146.36	2211.05	3294.75	2145.36	1524.14	1452.75	1488.45	1.03878	0.990118
'20-054'	1380.03	3576.72	4030.86	3098.68	3159.52	3707.33	640.376	1010.48	825.43	0.464031	0.73222
'20-069'	1269.81	3810.55	4001.14	2789.47	3671.13	2812	1066.43	997.014	1031.72	0.839833	0.785167
'20-072'	966.987	2802.53	3106.86	2604.68	2959.47	2215.87	1022.3	915.417	968.859	1.0572	0.946669
'20-080'	1112.47	3224.11	3493.99	2617.31	3498.88	3467.77	978.61	1011.25	994.929	0.879674	0.909011
'20-095'	1340.36	3375.76	3062.9	3352.75	3125.49	2441.35	933.567	1140.77	1037.17	0.696505	0.851094
'20-099'	1051.05	2615.92	2610.34	1313.42	2640.24	1947.55	1143.99	985.28	1064.63	1.08843	0.937426
'20-104'	1124.21	2616.35	3105.55	2073.41	2947.28	2375.67	839.323	1292.91	1066.11	0.746589	1.15006
'20-116'	1242.07	3713.15	3124.34	2786.25	3009.54	2027.33	1199.74	1196.91	1198.32	0.965921	0.963639
'20-125'	1410.28	3411.38	3440.91	3152.36	3195.94	2824.48	1374.12	1652.39	1513.26	0.97436	1.17168
'20-002'	1208.47	2863.14	4181.34	2237.52	3251.19	2953.5	1411.64	980.278	1195.96	1.16813	0.811174
'20-003'	1119.52	3302.71	3139.51	2063.25	3190.76	2097.8	625.498	801.748	713.623	0.558719	0.716153
'20-005'	960.777	2800	3144.19	2458.65	3359.1	3120.78	1161.32	1164.14	1162.73	1.20873	1.21166
'20-018'	1306.99	3912.64	3747.96	3746.64	3783.34	3217.71	1161.62	1303.13	1232.38	0.888774	0.997044
'20-021'	1124.35	3221.51	3490.04	2451.72	3470.39	2584.34	894.433	1473.06	1183.75	0.79551	1.31014
'20-022'	1609.29	3710.14	3444.64	2522.32	3575.61	2625.33	1176.98	1450.65	1313.82	0.731367	0.901423
'20-028'	1124.13	3181.79	3399.81	2306.48	3725.2	3996.87	1748.52	1236.29	1492.4	1.55543	1.09977
'20-029'	1089.49	3408.67	3786.67	2891.35	3857.23	2748.14	2784.59	2564.07	2674.33	2.55587	2.35347
'20-034'	1382.81	3738.13	3519.64	2679.17	3490.85	2934.07	1372.58	1512.5	1442.54	0.992605	1.09379
'20-035'	1262.07	3410.62	3611.14	2428.59	3572.33	2539.68	1590.31	1065.09	1327.7	1.26008	0.843921
'20-040'	1357.73	3351.84	4190.95	3523.07	3955.5	3314.81	1079.12	1088.15	1083.63	0.794796	0.801446
'20-065'	1004.6	3120.73	2936.98	1558.08	2969.76	1726.5	1359.16	1021.27	1190.22	1.35293	1.01659
'20-066'	1028.09	3200.09	3553.32	1567.42	3255.49	2036.5	1182.88	1206.15	1194.51	1.15055	1.17319
'20-086'	1253.08	3300.03	3334.59	3253.91	3312.29	2110.75	984.601	1259.11	1121.86	0.785747	1.00482
'20-105'	1336.3	3371.16	3860.13	3626.28	3621.66	2466.66	1649.37	1997.02	1823.19	1.23428	1.49444
'20-114'	1524.68	3504.73	3282.16	3199.81	3458.39	3332.94	1044.33	1347.96	1196.14	0.684948	0.884095
'21-020'	1564.12	3963.5	5244.29	4799.04	5274.74	4148.72	1187.66	1294.95	1241.31	0.759314	0.827907	1469.62	3716.8	4524.18	4095.62	4573.41	3662.17	1378.6	1351.75	0.975092	0.953225	0.953225
'21-023'	1230.29	3843.56	4372.72	3860.06	4672.19	3686.77	1482.27	1735.91	1609.09	1.20481	1.41097	162.127	325.032	424.422	1028.32	390.019	1175.77	492.36	513.774	0.4339	0.438875	0.438875
'21-042'	1519.07	3798.38	4769.21	3893.41	4890.71	3833.23	1371.36	798.019	1084.69	0.902765	0.525333	N=28
'21-050'	1623.44	4220.03	4673.34	3906.7	4967.6	3477.83	1238.92	1214.88	1226.9	0.763142	0.748335
'21-058'	1696.79	4511.57	4710.53	8408.14	4869.87	8429.56	960.259	1259.58	1109.92	0.565926	0.742328
'21-069'	1292.1	3384.64	4787.9	4221.27	5002.2	3378.28	1587.3	1917.5	1752.4	1.22846	1.48401
'21-075'	1667.33	3458.45	4079.82	3137.43	4382.75	3955.51	230.109	335.389	282.749	0.138011	0.201154
'21-089'	1403.4	3842.32	3933.47	4085.34	4737.04	3629.12	1475.13	1378.03	1426.58	1.05112	0.981927
'21-099'	1419.9	3606.06	4466.7	3932.01	4702.63	1580.08	1363.84	1173.41	1268.63	0.960523	0.826405
'21-104'	1538.09	4095.7	3881.7	4432.76	4327.03	3667.25	1091.78	1448.91	1270.34	0.709827	0.94202
'21-119'	1350.71	3722.92	3478.77	3086.77	3695.47	2444.53	1610.43	847.011	1228.72	1.19228	0.627084
'21-121'	1439.45	3501.33	4304.56	3585.8	4357.7	2794.03	2082.08	2233.14	2157.61	1.44644	1.55138
'21-001'	1499.78	3361.47	4244.07	4322.15	4712.66	3455.62	1426.34	711.971	1069.16	0.951037	0.474718
'21-003'	1396.89	3961.11	4611.7	4765.32	4481.46	4348.85	871.358	929.027	900.193	0.623783	0.665067
'21-008'	1425.58	3327.71	4450.41	2861.18	4490.28	1649.5	1306.14	1010.19	1158.16	0.916217	0.708616
'21-024'	1134.2	3008.87	4604	3862.52	3919.9	3066	2619.24	2203.66	2411.45	2.30933	1.94292
'21-025'	1455.18	3531.43	4178.58	3352.25	4173.69	3068.6	1737.45	1701.33	1719.39	1.19397	1.16915
'21-034'	1623.28	3737.36	5001.43	4461.49	5047.09	4415.26	1189.2	1729.83	1459.52	0.732591	1.06564
'21-039'	1190.04	3489.47	4660.51	4818.83	4838.66	3371.59	1594.89	1800.49	1697.69	1.3402	1.51297
'21-045'	1339.14	3605.78	4170.63	4546.68	4039.62	3771.35	1511.58	1659.48	1585.53	1.12877	1.23922
'21-056'	1290.71	3241.99	4682.48	3935.69	4065.98	4091.9	2210.62	2428.09	2319.35	1.71271	1.8812
'21-065'	1634.9	3601.99	4957.17	3294.76	4754.81	3453.41	1693.04	1516.38	1604.71	1.03556	0.927502
'21-079'	1583.82	4010.79	5305.48	5076.67	4789.07	4458.62	563.903	792.827	678.365	0.356039	0.500577
'21-091'	1453.78	3727.89	4415.98	3568.04	4468.67	3248.34	1141.83	946.042	1043.93	0.78542	0.650747
'21-103'	1593.99	4088.61	4569.21	3800.12	4399.92	4179.24	1442.72	911.977	1177.35	0.905098	0.572134
'21-105'	1822.91	3968.54	4168.95	4187.54	4176.41	4002.26	575.688	815.831	695.759	0.315807	0.447543
'21-120'	1569.08	3840	5164.85	3299.59	5189.92	3721.42	1332.29	1625.25	1478.77	0.849089	1.03579
'21-124'	1391.31	3618.92	4788.56	3175.82	4627.33	3213.83	1703.44	1429.76	1566.6	1.22435	1.02764
'22-002'	1560.4	3366.44	5760.09	4710.88	5410.23	4856.43	633.982	1046.83	840.405	0.406294	0.67087	1613.16	3657.08	5751.32	4743.65	5721.34	4989.39	1542.84	1586.89	0.972487	1.01137	1.01137
'22-003'	1490.09	4080.23	5769.9	4752.03	5069.34	4652.08	1216.64	922.698	1069.67	0.816487	0.619222	205.766	262.392	324.888	651.067	480.376	679.99	437.143	497.541	0.301521	0.368211	0.368211
'22-004'	1886.93	4054.56	6129.28	5658.01	6676.96	5386.28	1882.74	1395.45	1639.09	0.997778	0.739532	N=29
'22-005'	1675.14	3360.06	5420.22	5287.51	5413.54	4884.67	1031.34	568.866	800.101	0.61567	0.339592
'22-009'	1532.19	3296.61	5588.26	4576.74	5201.71	5327.86	1375.13	1448.62	1411.87	0.897491	0.945455
'22-012'	1719.67	3603.55	5758.09	5061.35	5925.95	5428.75	1809.59	1611.57	1710.58	1.05229	0.937139
'22-015'	1737.23	3450.61	5985.94	5587.46	6265.66	5671.68	1815.94	1849.97	1832.96	1.04531	1.0649
'22-022'	1368.42	3720.19	5416.64	3763.46	5209.36	4814.62	2027.82	2043.9	2035.86	1.48187	1.49362
'22-024'	1457.08	3485.14	6095.27	4927.66	5959.55	6276.91	1752.14	2118.67	1935.41	1.2025	1.45405
'22-039'	1509.59	3723.36	5865.14	4280.37	5893.43	5261.25	2303.24	2110.58	2206.91	1.52574	1.39812
'22-042'	1519.76	3489.66	5226.48	4525.36	6076.4	4069.04	1975.84	2297.53	2136.68	1.3001	1.51177
'22-044'	1666.62	3752.59	5735.68	5276.15	5757.63	5491.57	1649.8	1782.73	1716.26	0.989909	1.06967
'22-048'	1758.18	3465.58	6410.33	5218.32	6431.49	5793.3	1688.93	1689.07	1689	0.960612	0.96069
'22-052'	1438.88	3670.66	5316.39	3666.9	5228.83	4176.95	1128.48	1739.56	1434.02	0.784273	1.20897
'22-058'	1433.56	3729.82	5733.21	4622.21	5752.09	3741.55	1594.71	2106.05	1850.38	1.11241	1.4691
'22-059'	1600.39	3721.09	5456.95	3475	5157.44	4725.95	1019.95	1227.85	1123.9	0.637316	0.767222
'22-061'	1872.01	4200.29	6104.66	5252.61	5833.08	4260.74	1322.07	1017.21	1169.64	0.706231	0.543381
'22-007'	1502.5	3600.14	6245.31	4108.52	6652.57	4766.29	1200.52	1174.48	1187.5	0.799013	0.781685
'22-011'	1609.59	4205.15	6031.74	5086.48	6126.77	5355.29	1519.15	1325.99	1422.57	0.943813	0.823806
'22-021'	1518.61	3480.06	4782.61	3918.46	5286.36	4268.7	2105.91	2363.72	2234.82	1.38673	1.5565
'22-023'	2250.92	3819.8	7185.23	6274.15	7460.65	5461.47	2083.84	2170.34	2127.09	0.925772	0.9642
'22-026'	1420.4	3600.37	5166.06	5020.91	5060.88	2782.91	2175.66	1894.5	2035.08	1.53172	1.33377
'22-027'	1458.49	3604.33	5310.3	3154.47	5499.02	3168.23	1818.04	2299.69	2058.87	1.24652	1.57676
'22-033'	1544.9	3852.11	6348.49	6184.08	6299.44	5972.98	2192.36	2013.57	2102.96	1.41909	1.30336
'22-040'	2062.96	4085.38	5746.87	5685.19	7215.77	4591.21	2462.8	2081.18	2271.99	1.19382	1.00883
'22-045'	1338.61	3338.77	5313.26	5554.8	5146.46	5317.6	969.941	1462.11	1216.03	0.724586	1.09226
'22-047'	1603.3	3720.03	5290.53	4372.17	5184.82	3813.85	1890.06	1883.22	1886.64	1.17886	1.17459
'22-051'	1737.67	4056.26	6121.81	3980.65	5853.03	4058.15	1504.14	1336.63	1420.39	0.865609	0.76921
'22-056'	1507.62	3515.96	5439.04	4121.13	5116.18	4382.96	1597.36	1364	1480.68	1.05953	0.90474
'23-002'	2317.23	4540.66	10012.2	6790.57	9780	7373.38	1823.26	1559.07	1691.16	0.786826	0.672814	1886.95	4253.16	8304.03	6732.19	8296.3	6981.25	2152.74	2142.83	1.21664	1.20462	1.20462
'23-004'	2846.15	4849.73	11176.7	11341.2	10675.9	12137.2	1531.36	2224.02	1877.69	0.538048	0.781415	403.944	406.554	1833.99	1921.57	1753.16	2018.3	609.658	580.47	0.512704	0.484209	0.484209
'23-008'	1454.34	3845.79	7348.16	5476.92	7606.13	5324.3	2546.72	2699.64	2623.18	1.75112	1.85627	N=19
'23-014'	2019.24	4959.17	9579.4	7710.14	10040	7527.53	2108.92	1960.87	2034.89	1.04441	0.971094
'23-015'	2106.81	4652.08	10422.5	7023.97	8841.92	8403.08	2288.28	2701.22	2494.75	1.08614	1.28214
'23-018'	1554.41	3963.37	7337.09	6661	7274.99	5434.81	2892.79	2461.67	2677.23	1.86102	1.58367
'23-035'	1473.04	4061.14	5903.07	6732.76	7211.25	6983.33	3478.81	3256.31	3367.56	2.36165	2.2106
'23-043'	1583.91	3778.79	7246.9	5823.9	7230.87	6749.33	1737.04	1892.25	1814.65	1.09668	1.19468
'23-049'	1336.12	3900.04	7048.11	3842.16	7684.1	5380.22	2071.8	2495.25	2283.53	1.55061	1.86753
'23-009'	1998.51	4324.06	7202.4	3986.27	7528.18	6443.32	958.757	1099.84	1029.3	0.479737	0.550329
'23-013'	1645.54	3796.29	6402.06	5407.57	5874.11	5160.92	1644.3	1517.46	1580.88	0.999244	0.922161
'23-021'	1741.5	3783	6590.16	5527.74	6567.99	4500.47	2460.36	2378.04	2419.2	1.41279	1.36551
'23-023'	1895.77	4833.82	8681.72	9887.7	9035.44	9793.17	2119.54	2173.45	2146.49	1.11804	1.14647
'23-036'	1504.91	4320.42	6809.25	5764.36	6281.82	5176.74	3223.77	2925.21	3074.49	2.14217	1.94378
'23-037'	1710.4	3929.78	8688.43	5905.94	8602.89	6280.41	2082.27	1725.17	1903.72	1.21742	1.00864
'23-039'	2154.89	4204.66	10952.9	9760.98	11015.6	9665.48	2062.79	2172.29	2117.54	0.957261	1.00808
'23-041'	1745.44	4200.67	7137.6	5856.81	6937.63	5120.6	1735.69	1667.45	1701.57	0.994409	0.955314
'23-044'	2541.4	4815.01	11945.1	7800.31	12218	8951.2	2518.51	2561.77	2540.14	0.990991	1.00801
'23-053'	2222.38	4051.61	7292.72	6611.27	7222.82	6238.17	1617.12	1242.78	1429.95	0.727649	0.559209
'007F 52730'	1.5369	4.01645	7.1938	6.15683	8.16375	6.15229	1.79308	0.869371	1.33122	1.16669	0.565666	1.88688	4.9053	11.7511	10.6593	11.3744	9.34695	1.34687	1.16797	0.737535	0.623115	0.623115
'008F 52546'	2.23157	4.94019	8.84461	8.57951	9.11261	9.49385	0.716282	0.211628	0.463955	0.320977	0.0948339	0.335751	0.708093	5.3499	5.58565	4.19517	4.34406	0.843326	0.848057	0.491352	0.391009	0.391009
'009F 51128'	1.74227	5.284	11.2429	8.90879	10.4922	8.03836	0.191727	0.781044	0.486385	0.110044	0.448292	N=5
010F 52201'	2.25971	5.83501	20.8963	20.4122	18.6751	16.7239	2.10759	2.4222	2.26489	0.93268	1.07191
'017F 33563'	1.66395	4.45085	10.5781	9.23937	10.4284	6.32633	1.92566	1.55559	1.74063	1.15729	0.934877
追加
sample No	S1-S3	FH_LR	FH_Knee_R	Knee_Ankle_R	FH_Knee_L	Knee_Ankle_L	FH_height_R	FH_height_L	GH_height mean	FHR/S1_3	FHL/S1_3	220420
'006F 52002b'	1.55165	3.48093	6.59516	5.32117	6.34678	5.23626	0.715306	0.74053	0.727918	0.460997	0.477253
'19-054b'	1100.55	11047.5	8591.32	2116.31	2710.03	1556.57	4259.85	-4555.64	-147.891	3.87065	-4.13941
'19-081b'	913.832	3725.01	2096.7	2455.49	2576.05	1567.21	2894.42	2639.43	2766.92	3.16734	2.88831
'21-102b'	1370.53	4116.77	4416.75	4615.53	4537.95	4372.89	1310.61	894.866	1102.74	0.95628	0.652933
'23-006b'	1948.72	4482.9	9311.01	7528.99	9497.26	8963.17	2820.39	3094.92	2957.66	1.4473	1.58818
'23-032b'	2371.15	5254.53	10081.1	6998.97	10721.9	7251.69	2185.55	2320.57	2253.06	0.921728	0.978669
'23-050b'	1676.03	4089.84	6823.5	5573.12	4788.18	3925.44	1636.61	1271.17	1453.89	0.97648	0.758437
'23-052b'	1742.75	3768.17	6601.53	5434.34	6297.88	4095.18	837.294	1837.55	1337.42	0.480444	1.05439
'19-020b'	954.064	3500.63	2777.05	3025.1	1933.44	3322.59	2163.14	2464.38	2313.76	2.2673	2.58304
'21-125b'	1115.68	3844.27	4876.46	4675.7	4778.72	5086.02	1836.73	2338.06	2087.4	1.64629	2.09564
'22-026b'	1486.76	3840.68	5001.13	7624.72	5069.69	6753.05	1701.5	1659.23	1680.37	1.14443	1.116
sample No	S1-S3	FH_LR	FH_Knee_R	Knee_Ankle_R	FH_Knee_L	Knee_Ankle_L	z	z				220420左右逆
'20-103b'	1017.51	2995.82	3377.93	2841.55	3490.04	2742.69	1068.7	836.805	952.751	1.05031	0.822404
'21-076b'	1361.62	3480	4099.46	4025.32	4195.98	3903.92	1250.97	1865.93	1558.45	0.918738	1.37038
'23-020b'	1942.37	4804.57	8557.89	9641.32	8289.7	9971.57	2711.86	2502.35	2607.1	1.39616	1.2883
'23-026b'	2043.19	4501.23	8519.3	6614.99	8239.17	6597.62	2961.77	3053.56	3007.66	1.44958	1.49451
'21-111b'	1580.83	4445.87	5493.06	4301.53	5451.72	4184.16	1437.29	920.988	1179.14	0.909198	0.582598
sample No	S1-S3	FH_LR	FH_Knee_R	Knee_Ankle_R	FH_Knee_L	Knee_Ankle_L	z	z
'19-006c'	1409.44	3749.72	2697.69	2037.58	2700.57	2076.05	1337.91	1180.28	1259.09	0.949244	0.837405
'21-031c'	1319.47	3687.99	4142.15	3506.21	4318.96	3342.63	760.185	701.284	730.734	0.576127	0.531488
'22-029c'	1315.42	3866.59	5518.18	4149.73	5245.7	4516.41	1180.41	1179.73	1180.07	0.897365	0.896845
'22-030c'	1402.37	3600.02	6023.72	4364.01	5356.44	4590.1	1321.25	1333.02	1327.13	0.942153	0.950548
'19-065c'	1067.33	3605.07	2286.25	2452.14	2079.75	2647.65	1300.44	781.695	1041.07	1.21841	0.732384
'20-036c'	1364.69	3719.82	2011.67	1971.99	2639.92	2493.76	893.533	1432.73	1163.13	0.654751	1.04986
'20-062c'	1251.14	3919.63	3317.75	2115.85	3304.61	2151.45	1344.48	1182.17	1263.33	1.07461	0.944878

## Sheet: Fetal angle
	CRL	Flx_r	Abd_r	Rot_r	Flx_l	Abd_l	Rot_l
'52730_40'	40	86.9805	4.25802	38.9585	100.893	9.57849	42.3295
'33563_43.5'	43.5	107.957	9.54896	28.0272	97.8238	3.63423	45.2089
'53546_45'	45	114.928	3.90173	13.9332	116.291	4.37027	12.6961
'51128_52'	52	122.374	-3.63704	35.668	114.583	29.5749	57.7552
'52201_56.5'	56.5	117.211	19.7571	68.5922	118.307	20.9291	68.2216
36175_66'	66	122.631	-29.1298083171946	-41.834734126775	116.037	26.4292	62.9665
52559_75'	75	115.787	4.49936	80.1069	137.995	22.6315	56.321
'38641_83.5'	83.5	97.1649	-13.324	-0.733018	111.512	4.52974	28.2287
'53514_89'	89	105.433	-0.108336	12.9123	98.1454	7.72576	39.3623
'53520_97'	97	84.0773	24.4373	76.8224	115.148	27.2929	66.966
'YA53591_116'	116	109.946	-8.1999	17.8569	115.929	45.9001	69.6866
YA53273_122.7'	122.7	100.001	18.8046	49.0405	92.6794	19.1317	37.5738
YA53178_147'	147	108.416	16.2011		78.0567	10.0018	70.4676
'YA5344_163'	163	114.323	32.6671	64.8549	107.096	7.09114	52.4257
YA53503_170'	170	113.951	19.2229	57.6647	108.904	-11.6819	-12.1235
'YA1473_173'	173	94.2026	1.27054	7.58933	95.8311	28.6483	66.7418
'YA53467_185'	185	105.18	31.6505	42.1229	91.9511	7.4437	31.258

## Sheet: Fetus length
sample No	CRL	S1-S3	Hr_Hl	HK_r	HK_l
'21056_18.8'	18.8	0.907267	2.34533	2.24799	2.18526
'21039_19.7'	19.7	0.801075	2.48639	2.37619	2.48205
'35233_22'	22	0.901666	2.44814	2.61509	2.83432
'30809_24.5'	24.5	0.888328	2.39377	3.87296	2.98608
'25796_26.8'	26.8	1.3715	2.67951	4.25761	4.13388
'F2310_33.5'	33.5	1.23854	3.13524	4.96207	5.13349
'52730_40'	40	0.936588	4.21493	7.48186	7.57591
'33563_43.5'	43.5	1.76969	4.55388	10.4387	10.1225
'53546_45'	45	2.06233	4.94637	9.22476	8.93355
'51128_52'	52	1.75674	5.46831	11.0386	11.1384
'52201_56.5'	56.5	2.74641	6.13745	14.1542	14.0745
'36175_66'	66	2.64802	6.30423	14.8152	14.8733
'52559_75'	75	3.02519	8.70819	19.3158	18.7773
'38641_83.5'	83.5	4.05559	8.85817	20.4138	19.123
'53514_89'	89	3.47493	10.7088	20.8987	20.4339
'53520_97'	97	3.41162	9.64533	22.603	22.6169
'YA53591_116'	116	3.99138	11.3819	26.3377	24.1405
'YA53273_122.7'	122.7	3.91838	11.2512	24.145	23.7758
'YA53178_147'	147	6.32086	16.4135	38.8321	39.1043
'YA5344_163'	163	6.0716	17.4107	38.8315	38.8162
'YA53503_170'	170	5.09669	19.3736	44.5986	44.0853
'YA1473_173'	173	6.17908	22.2895	48.2499	47.1388
'YA53467_185'	185	6.82454	20.5997	44.9189	44.9028
'21039_19.7'		0.801075	2.48639	2.37619	2.48205
'YA53273_122.7'		3.91838	11.2512	24.145	23.7758
'21039_19.7'	19.7	44.5033	138.131	132.011	137.892
